# Supplementary material for: TRIM24 Regulates Adaptation to Glucose Deprivation in Association with Aspartate Accumulation and Impaired AMPK Signaling
Source: Curr Issues Mol Biol. 2026 Apr 14;48(4):403. doi: 10.3390/cimb48040403 (PMC13114581; doi:10.3390/cimb48040403)
Supplement: Supplementary file 1 [file cimb-48-00403-s001.zip]

Archive with 1 entries (1 files):
- supplemental figures and legends.pdf
